# Supplementary material for: Revealing the Viable Microbial Community of Biofilm in a Sewage Treatment System Using Propidium Monoazide Combined with Real-Time PCR and Metagenomics
Source: Microorganisms. 2024 Jul 23;12(8):1508. doi: 10.3390/microorganisms12081508 (PMC11356008; doi:10.3390/microorganisms12081508)
Supplement: Supplementary file 1 [file microorganisms-12-01508-s001.zip]

Archive with 1 entries (1 files):
- microorganisms-3052226-supplementary.pdf
